# Supplementary material for: Lysophosphatidic acid is associated with neuropathic pain intensity in humans: An exploratory study
Source: PLoS One. 2018 Nov 8;13(11):e0207310. doi: 10.1371/journal.pone.0207310 (PMC6224112; doi:10.1371/journal.pone.0207310)
Supplement: S1 Appendix — (XLS) [file pone.0207310.s001.xls]

## Sheet: book20180902
							NRS		NPSI																						HADS
	gender	age	Body mass index	Disease duration (years)	Diagnosis	Medication (daily dose)	NRS max	NRS average	Burning	Pressing	Paroxysmal	Evoked	Paresthesia/dysesthesia	Total NPSI	16:0 LPA (nM)	16:1 LPA (nM)	18:0 LPA (nM)	18:1 LPA (nM)	18:2 LPA (nM)	20:4 LPA (nM)	16:0 LPC (nM)	16:1 LPC (nM)	18:0 LPC (nM)	18:1 LPC (nM)	18:2 LPC (nM)	20:4 LPC (nM)	Total LPA (nM)	Total LPC (nM)	Autotaxin (mg/l)	pNF-H (pg/ml)	HADS ansiety	HADS depression
Patient A	F	72	22.1	4	Cervical myelomalacia	Pregabalin (100 mg), duloxetine (25 mg)	5	4	5	5	0	5.333	5	41	12.7	0.7	8.4	7.3	1.9	2.1	3.1	0.1	1.5	2.6	0.6	0.4	33.1	8.4	1.172	282	10	11
Patient B	F	67	22.4	10	Post-herpetic myelitis	Pregabalin (150 mg), carbamazepine (100 mg), imipramine (20 mg), baclofen (30 mg), acetaminophen (1800 mg), muscular relaxants (as needed)	9	7	6	9	4.5	1.333	5	47	20.6	1	11.8	10.6	3	2.5	3.2	0.1	1.7	2.6	0.5	0.4	49.4	8.5	1.202	161	11	6
Patient C	M	74	21.9	1	Cervical myelomalacia	Pregabalin (150 mg), tramadol (150 mg)	8	7	8	0	0	7.667	7	45	12.4	0.6	9.3	6.8	1.9	2	2.2	0.1	1.2	1.8	0.4	0.3	33.1	6.1	1.245	158	11	11
Patient D	M	67	27.9	8	Chemotherapy-induced peripheral neuropathy	Clomipramine (75 mg)	4	4	0	3	3	0	4	20	14.5	0.8	15.1	8.2	2	2.7	2.8	0.1	1.7	2.5	0.5	0.4	43.2	8.1	1.246	142	10	6
Patient E	M	70	19.7	4	Post-herpetic neuralgia	Pregabalin (150 mg), tramadol (75 mg), acetaminophen (450 mg)	9	6	9	9	8.5	9	9	89	19.1	0.9	19.5	10.7	2	4.4	2.6	0.1	1.6	1.8	0.4	0.3	56.6	6.7	1.401	145	11	9
Patient F	M	43	16.9	4	Nutritional polyneuropathy	Pregabalin (600 mg), duloxetine (40 mg), tramadol (150 mg), mirtazapine (15 mg)	10	8	10	10	10	10	10	100	15	1.2	10.3	10.9	2	3.3	2.8	0.2	1.4	2.5	0.5	0.5	42.6	7.9	1.064	3260	8	7
Patient G	F	74	26.2	2	Lumbar adhesive arachnoiditis	Pregabalin (75 mg), tramadol (100 mg)	8	8	5	5	0	0	0	15	14.8	0.4	14.7	8.3	1.8	2	2.6	0.1	1.2	2.3	0.4	0.3	42	6.8	1.229	190	11	8
Patient H	F	76	26.1	1	Lumbar adhesive arachnoiditis	Pregabalin (125 mg), NSAIDs (as needed)	5	6	0	0	0	0	0	0	14	0	7.6	7.9	2.9	2	2.7	0.1	1.5	1.5	0.7	0.3	34.5	6.8	1.182	473	9	10
Patient I	F	81	30	10.5	Chemotherapy-induced peripheral neuropathy	Duloxetine (40 mg)	5	5	0	4.5	0	2.333	0	16	11.3	0	8.8	6.2	1.7	2.1	2.5	0.1	1.6	1.5	0.6	0.3	30.1	6.5	1.332	609	11	12
Patient J	F	64	22.9	13	Lumbar adhesive arachnoiditis	Pregabalin (75 mg)	1	1	1	1	1	1.667	3	16	11.2	0	5.8	8	2.2	2.2	2.8	0.1	1.7	1.9	0.6	0.3	29.3	7.4	1.305	149	9	8
Patient K	F	64	22	7	Lumbar radiculopathy	NSAIDs (as needed)	5	4	3	4	0.5	1	1.5	18	14.5	0	6.7	7.7	2.5	2	2.1	0.1	1.2	1.4	0.4	0.2	33.3	5.5	1.097	97.1	0	4
Patient L	F	51	21.1	2.7	Lumbar radiculopathy and cervical myelopathy	Gabapentin (2400 mg), NSAIDs (as needed)	5	5	0	2.5	2.5	0.333	4	19	9.3	0	5.4	4.7	1.6	1.5	1.5	0.1	1.1	1.1	0.4	0.2	22.4	4.3	1.223	0	11	7
Patient M	M	73	26.6	2.5	Lumbar radiculopathy and cervical myelopathy	Tramadol (150 mg)	7	7	8	8	8	5.333	8	80	14.9	0	7.4	9.3	8.7	5.3	4.6	0.1	2.4	2	0.6	0.4	45.6	10.1	1.024	199	5	7
Patient N	F	53	26.4	0.1	Lumbar radiculopathy	Pregabalin (150 mg)	10	3	8	8	4	0	8	48	13.4	0	6.9	7.5	1.7	1.8	1.7	0.1	1.2	1.1	0.3	0.2	31.3	4.6	1.164	0	5	7
Patient O	M	84	21.9	8	Lumbar adhesive arachnoiditis	Pregabalin (225 mg), tramadol (225 mg), acetaminophen (1350 mg)	8	6	7	2	5.5	0	6.5	35	19.4873	0.692628	5.85079	9.37229	2.90234	2.1	1.52671	0.0373	1.39234	0.638394	0.10232	0.0997	40.4	3.8	1.078	606	13	13
Patient P	M	48	32.5	2.7	Thoracic myelitis	Pregabalin (600 mg), amitriptyline (50 mg), NSAIDs (as needed)	10	8	1	10	5	9.667	10	80	28.8178	3.51487	4.28496	13.946	27.0711	13.1	41.2209	0.578169	15.2405	7.72881	4.2934	0.892597	90.7	70	1.149	1320	0	8
Patient Q	F	80	21.7	3.5	Lumbar adhesive arachnoiditis	Pregabalin (75 mg), duloxetine (60 mg)	9	7	0	4.5	1	0	5	21	7.63341	0.154893	2.94999	5.20459	1.14931	1	0.723614	0.0209	0.869092	0.417079	0.0766	0.0578	18.1	2.2	1.134	371	2	8
Patient R	F	68	22.4	0.1	Post-herpetic neuralgia	Pregabalin (100 mg), NSAIDs (as needed)	4	0	5	0	0	3	6	26	7.38045	0.132181	3.22303	5.55388	1.90836	1.9	1.18568	0.0393	1.29385	0.629127	0.133624	0.114145	20.1	3.4	1.276	3050	7	7
